# Supplementary material for: Food-Based Antioxidant Nutrition for Exercise Recovery and Training Adaptation: A Narrative Review and Conceptual Framework for Redox Signaling, Dietary Matrices, and Periodized Application
Source: Nutrients. 2026 Jun 29;18(13):2115. doi: 10.3390/nu18132115 (PMC13363514; doi:10.3390/nu18132115)
Supplement: Supplementary file 1 [file nutrients-18-02115-s001.zip]

Archive with 1 entries (1 files):
- nutrients-4368538-supplementary.pdf
